# Supplementary material for: Efficacy of Phytochemicals Derived from Roots of Rondeletia odorata as Antioxidant, Antiulcer, Diuretic, Skin Brightening and Hemolytic Agents—A Comprehensive Biochemical and In Silico Study
Source: Molecules. 2022 Jun 30;27(13):4204. doi: 10.3390/molecules27134204 (PMC9268568; doi:10.3390/molecules27134204)
Supplement: Supplementary file 1 [file molecules-27-04204-s001.zip]

Archive with 1 entries (1 files):
- molecules-1767971-supplementary.pdf
